# Supplementary material for: Elevated blood lead levels and associated risk factors among school children in a non-industrialized city in Indonesia
Source: PLoS One. 2025 Oct 8;20(10):e0332301. doi: 10.1371/journal.pone.0332301 (PMC12507209; doi:10.1371/journal.pone.0332301)
Supplement: S1 Data — (XLSX) [file pone.0332301.s002.xlsx]

## Sheet: Dataset
No	Blood lead level	Blood lead level category	Gender	Age (year)	Education level of mothers	Family receives social welfare within 12 months	Father smoked within 6 months	Type of roof on homes	Water Sources	Area of living
1	2.6	Normal	Female	13	Higher education	No	No	Corrugated iron roof	Tap	Urban
2	2.2	Normal	Male	13	Higher education	No	Yes	Others	Tap	Urban
3	2.4	Normal	Male	13	Higher education	No	Yes	Corrugated iron roof	Tap	Urban
4	2.5	Normal	Male	13	Higher education	No	No	Corrugated iron roof	Tap	Urban
5	1.5	Normal	Male	13	Higher education	No	No	Corrugated iron roof	Well	Urban
6	2.8	Normal	Male	13	Lower education	No	Yes	Corrugated iron roof	Tap	Urban
7	2.6	Normal	Male	14	Higher education	No	No	Corrugated iron roof	Tap	Urban
8	2.7	Normal	Male	13	Lower education	No	Yes	Others	Tap	Urban
9	2	Normal	Female	13	Higher education	No	Yes	Others	Tap	Rural
10	2.6	Normal	Male	13	Lower education	No	Yes	Others	Tap	Urban
11	2.7	Normal	Female	13	Higher education	No	No	Corrugated iron roof	Well	Urban
12	1.9	Normal	Female	13	Higher education	No	Yes	Corrugated iron roof	Tap	Urban
13	2.9	Normal	Female	13	Higher education	No	No	Corrugated iron roof	Tap	Urban
14	2.6	Normal	Female	13	Higher education	No	No	Corrugated iron roof	Tap	Urban
15	1.8	Normal	Female	13	Lower education	No	No	Corrugated iron roof	Tap	Urban
16	2.1	Normal	Female	13	Lower education	No	No	Others	Tap	Urban
17	3.4	Normal	Female	13	Higher education	No	Yes	Others	Tap	Urban
18	2	Normal	Female	13	Lower education	Yes	Yes	Corrugated iron roof	Tap	Urban
19	3.3	Normal	Male	13	Higher education	Yes	No	Corrugated iron roof	Tap	Urban
20	2.2	Normal	Male	14	Lower education	No	Yes	Others	Tap	Urban
21	2.9	Normal	Male	13	Higher education	No	Yes	Others	Well	Rural
22	3.3	Normal	Female	13	Higher education	No	Yes	Others	Tap	Rural
23	1.8	Normal	Female	13	Higher education	No	Yes	Corrugated iron roof	Tap	Urban
24	2.1	Normal	Female	13	Lower education	No	No	Corrugated iron roof	Tap	Rural
25	3.2	Normal	Male	13	Higher education	No	No	Others	Tap	Rural
26	3.1	Normal	Female	13	Higher education	No	Yes	Others	Tap	Rural
27	3.2	Normal	Female	13	Higher education	No	No	Corrugated iron roof	Tap	Urban
28	2.2	Normal	Female	13	Higher education	No	No	Corrugated iron roof	Tap	Rural
29	3	Normal	Female	13	Higher education	No	Yes	Corrugated iron roof	Tap	Urban
30	3.1	Normal	Male	13	Higher education	No	No	Corrugated iron roof	Tap	Rural
31	2.7	Normal	Male	13	Higher education	No	Yes	Corrugated iron roof	Well	Rural
32	2.8	Normal	Male	13	Lower education	No	No	Corrugated iron roof	Tap	Urban
33	2	Normal	Female	13	Higher education	No	No	Corrugated iron roof	Tap	Urban
34	1.1	Normal	Female	13	Higher education	No	Yes	Corrugated iron roof	Tap	Urban
35	2.4	Normal	Male	13	Higher education	No	No	Corrugated iron roof	Tap	Urban
36	2.3	Normal	Male	13	Higher education	No	No	Corrugated iron roof	Tap	Rural
37	1.7	Normal	Female	13	Higher education	No	No	Others	Tap	Urban
38	1.5	Normal	Female	13	Lower education	No	No	Others	Tap	Urban
39	2	Normal	Female	13	Higher education	No	Yes	Others	Tap	Urban
40	2.7	Normal	Female	14	Lower education	No	Yes	Corrugated iron roof	Well	Urban
41	1.9	Normal	Male	13	Lower education	No	No	Others	Tap	Rural
42	2.9	Normal	Male	13	Higher education	No	Yes	Corrugated iron roof	Well	Urban
43	1.9	Normal	Female	13	Lower education	No	No	Others	Tap	Rural
44	2.7	Normal	Male	14	Higher education	No	No	Corrugated iron roof	Tap	Rural
45	1.3	Normal	Female	13	Higher education	No	Yes	Others	Well	Urban
46	3	Normal	Female	13	Higher education	No	Yes	Others	Well	Urban
47	3.1	Normal	Male	13	Lower education	No	No	Corrugated iron roof	Tap	Urban
48	2.2	Normal	Female	13	Higher education	No	No	Corrugated iron roof	Well	Urban
49	2.9	Normal	Male	13	Higher education	No	Yes	Corrugated iron roof	Tap	Rural
50	2	Normal	Female	13	Higher education	No	Yes	Corrugated iron roof	Tap	Urban
51	1.5	Normal	Female	13	Higher education	No	Yes	Corrugated iron roof	Tap	Rural
52	3.3	Normal	Male	12	Higher education	No	Yes	Corrugated iron roof	Tap	Urban
53	3.2	Normal	Male	13	Higher education	No	Yes	Corrugated iron roof	Tap	Rural
54	3	Normal	Female	13	Lower education	No	Yes	Corrugated iron roof	Tap	Urban
55	2.1	Normal	Female	13	Higher education	No	No	Others	Tap	Rural
56	3.1	Normal	Male	13	Lower education	No	Yes	Corrugated iron roof	Tap	Rural
57	3.2	Normal	Female	12	Higher education	No	Yes	Corrugated iron roof	Tap	Urban
58	2	Normal	Male	13	Lower education	No	Yes	Corrugated iron roof	Well	Urban
59	2.2	Normal	Male	13	Lower education	No	No	Corrugated iron roof	Tap	Rural
60	3	Normal	Male	13	Lower education	Yes	Yes	Others	Tap	Rural
61	3.1	Normal	Male	13	Lower education	No	Yes	Others	Tap	Rural
62	3.4	Normal	Male	15	Lower education	Yes	No	Corrugated iron roof	Well	Rural
63	1.8	Normal	Male	13	Lower education	No	No	Corrugated iron roof	Well	Urban
64	3	Normal	Female	13	Lower education	No	No	Corrugated iron roof	Well	Rural
65	2.4	Normal	Female	13	Lower education	Yes	Yes	Corrugated iron roof	Well	Rural
66	3.1	Normal	Female	13	Lower education	No	Yes	Corrugated iron roof	Tap	Rural
67	2.3	Normal	Female	13	Lower education	No	Yes	Others	Well	Rural
68	1.8	Normal	Female	13	Higher education	Yes	No	Corrugated iron roof	Well	Urban
69	2	Normal	Male	13	Higher education	No	No	Corrugated iron roof	Tap	Rural
70	2.5	Normal	Female	13	Higher education	No	Yes	Corrugated iron roof	Tap	Rural
71	1.7	Normal	Female	13	Lower education	No	Yes	Corrugated iron roof	Tap	Rural
72	2.7	Normal	Female	13	Higher education	No	No	Others	Tap	Rural
73	2	Normal	Female	13	Higher education	No	Yes	Others	Tap	Urban
74	2.9	Normal	Female	13	Lower education	Yes	No	Corrugated iron roof	Tap	Urban
75	2.1	Normal	Female	14	Lower education	No	No	Corrugated iron roof	Well	Rural
76	2.5	Normal	Female	13	Lower education	Yes	Yes	Corrugated iron roof	Tap	Rural
77	3.1	Normal	Male	13	Lower education	Yes	Yes	Corrugated iron roof	Tap	Urban
78	2.3	Normal	Male	13	Higher education	No	Yes	Corrugated iron roof	Tap	Urban
79	2.6	Normal	Male	14	Lower education	Yes	No	Corrugated iron roof	Tap	Urban
80	2.7	Normal	Male	14	Lower education	Yes	Yes	Corrugated iron roof	Tap	Rural
81	2.9	Normal	Male	13	Higher education	No	No	Corrugated iron roof	Tap	Rural
82	2.7	Normal	Female	14	Lower education	No	Yes	Corrugated iron roof	Well	Urban
83	3.1	Normal	Male	14	Lower education	No	Yes	Corrugated iron roof	Tap	Urban
84	2.1	Normal	Female	13	Lower education	No	No	Corrugated iron roof	Well	Rural
85	3.1	Normal	Male	13	Lower education	No	Yes	Corrugated iron roof	Tap	Urban
86	2.8	Normal	Male	14	Higher education	No	No	Corrugated iron roof	Tap	Rural
87	2.8	Normal	Female	13	Lower education	No	No	Corrugated iron roof	Tap	Urban
88	2.2	Normal	Male	13	Higher education	No	Yes	Corrugated iron roof	Tap	Urban
89	2.9	Normal	Male	14	Lower education	Yes	Yes	Corrugated iron roof	Well	Rural
90	2.8	Normal	Female	13	Higher education	No	No	Corrugated iron roof	Well	Rural
91	2.9	Normal	Male	14	Higher education	Yes	No	Corrugated iron roof	Well	Rural
92	3.4	Normal	Male	13	Lower education	No	Yes	Corrugated iron roof	Tap	Urban
93	2.5	Normal	Female	13	Lower education	Yes	No	Corrugated iron roof	Well	Urban
94	1.5	Normal	Male	14	Lower education	Yes	Yes	Corrugated iron roof	Well	Urban
95	3	Normal	Male	14	Higher education	No	No	Corrugated iron roof	Tap	Urban
96	2.8	Normal	Male	13	Lower education	No	No	Corrugated iron roof	Tap	Urban
97	2.1	Normal	Female	13	Higher education	Yes	No	Corrugated iron roof	Well	Urban
98	2.6	Normal	Male	13	Lower education	No	No	Corrugated iron roof	Tap	Rural
99	4.1	Elevated BLLs	Female	13	Lower education	Yes	No	Corrugated iron roof	Tap	Urban
100	3.7	Elevated BLLs	Male	13	Higher education	No	No	Corrugated iron roof	Tap	Urban
101	6.9	Elevated BLLs	Male	13	Lower education	No	No	Corrugated iron roof	Well	Urban
102	4	Elevated BLLs	Male	13	Lower education	No	Yes	Corrugated iron roof	Tap	Rural
103	4.6	Elevated BLLs	Male	13	Higher education	No	Yes	Corrugated iron roof	Tap	Urban
104	4.2	Elevated BLLs	Male	13	Higher education	No	Yes	Corrugated iron roof	Tap	Urban
105	4.4	Elevated BLLs	Male	14	Higher education	No	Yes	Corrugated iron roof	Tap	Rural
106	5.2	Elevated BLLs	Male	13	Lower education	No	Yes	Corrugated iron roof	Well	Urban
107	3.8	Elevated BLLs	Male	14	Lower education	No	No	Corrugated iron roof	Tap	Urban
108	4.7	Elevated BLLs	Female	13	Lower education	Yes	No	Others	Well	Urban
109	3.9	Elevated BLLs	Male	13	Higher education	No	Yes	Corrugated iron roof	Tap	Urban
110	3.5	Elevated BLLs	Male	13	Lower education	No	No	Corrugated iron roof	Well	Urban
111	3.5	Elevated BLLs	Male	13	Lower education	Yes	Yes	Corrugated iron roof	Well	Urban
112	3.6	Elevated BLLs	Male	14	Lower education	Yes	Yes	Corrugated iron roof	Tap	Rural
113	3.7	Elevated BLLs	Male	14	Lower education	Yes	Yes	Corrugated iron roof	Tap	Urban
114	3.7	Elevated BLLs	Female	13	Lower education	No	No	Corrugated iron roof	Well	Rural
115	4	Elevated BLLs	Male	14	Lower education	No	Yes	Corrugated iron roof	Tap	Urban
116	7	Elevated BLLs	Male	12	Lower education	No	Yes	Corrugated iron roof	Tap	Rural
117	4.3	Elevated BLLs	Male	13	Lower education	No	Yes	Corrugated iron roof	Tap	Urban
118	7.6	Elevated BLLs	Male	14	Lower education	No	Yes	Corrugated iron roof	Tap	Urban
119	4	Elevated BLLs	Male	13	Higher education	No	No	Corrugated iron roof	Well	Rural
120	5	Elevated BLLs	Male	13	Higher education	No	Yes	Corrugated iron roof	Tap	Urban
121	3.9	Elevated BLLs	Male	13	Lower education	No	Yes	Corrugated iron roof	Well	Rural
122	3.9	Elevated BLLs	Male	13	Lower education	No	Yes	Corrugated iron roof	Tap	Urban
123	3.8	Elevated BLLs	Female	14	Lower education	Yes	Yes	Corrugated iron roof	Well	Urban
124	3.7	Elevated BLLs	Male	15	Lower education	No	No	Corrugated iron roof	Tap	Urban
125	3.5	Elevated BLLs	Male	13	Lower education	No	Yes	Corrugated iron roof	Tap	Urban
126	6.3	Elevated BLLs	Male	14	Lower education	No	Yes	Corrugated iron roof	Well	Urban
127	4.5	Elevated BLLs	Female	13	Lower education	No	Yes	Corrugated iron roof	Tap	Rural
128	4.8	Elevated BLLs	Male	14	Lower education	Yes	Yes	Corrugated iron roof	Tap	Rural
129	4.3	Elevated BLLs	Male	13	Lower education	No	No	Corrugated iron roof	Tap	Urban
130	7.1	Elevated BLLs	Male	14	Lower education	No	Yes	Corrugated iron roof	Tap	Rural
